# Supplementary material for: Long-Term Clinical Safety of the Ad26.ZEBOV and MVA-BN-Filo Ebola Vaccines: A Prospective, Multi-Country, Observational Study
Source: Vaccines (Basel). 2024 Feb 17;12(2):210. doi: 10.3390/vaccines12020210 (PMC10892482; doi:10.3390/vaccines12020210)
Supplement: Supplementary file 1 [file vaccines-12-00210-s001.zip]

Archive with 1 entries (1 files):
- vaccines-2712116-supplementary.pdf
